# Supplementary material for: How to Make a Beetle Out of Wood: Multi-Elemental Stoichiometry of Wood Decay, Xylophagy and Fungivory
Source: PLoS One. 2014 Dec 23;9(12):e115104. doi: 10.1371/journal.pone.0115104 (PMC4275229; doi:10.1371/journal.pone.0115104)
Supplement: S1 Table — Element content in adult beetles, pupae, and wood samples from pine stumps inhabited by larvae. Wood decay categories: 1 undecayed - hard and healthy; 2 moderately decayed – colored, moist and softer than (1) but too hard for knife; 3 highly decayed – visible changes, layers of white or brown rotting fungi, wet and soft, easily torn apart by knife or even by hand; 4 corridors – walls of corridors made by feeding larvae, together with their content. (XLSX) [file pone.0115104.s001.xlsx]

## Sheet: Tab. S1
				C	N	P	K	Na	Ca	Mg	Fe	Zn	Mn	Cu
				% d. m.			mg/kg d.m.
Xylophages	S. rubra	males	mean	51.696	10.8566	0.641827	6859.05	675.881	603.606	1356.76	106.974	113.955	23.8989	38.7308
			SD	1.85759	1.06036	0.0886066	787.904	200.881	433.869	187.969	21.1396	13.9194	3.63305	17.772
			median	50.9851	11.3002	0.644764	6899.6	647.833	686.985	1319.97	100.088	114.406	24.3862	34.9621
			lower quartile	50.4734	10.2761	0.579343	6394.74	528.415	178.763	1223.85	93.501	103.42	22.2641	27.0082
			upper quartile	52.4546	11.5782	0.717159	7499.62	815.426	1010.24	1485.31	115.672	122.577	26.4536	43.8752
			range (min - max)	49.4 - 55.5	8.6 - 12.0	0.446 - 0.822	5229.9 - 8125.1	427.4 - 1344.4	146.2 - 1317.8	1009.3 - 1819.1	79.5 - 149.6	89.5 - 143.4	16.4 - 28.9	16.1 - 82.0
			N	31	30	34	37	35	18	35	10	18	19	36
		females	mean	53.3576	9.76903	0.657206	7320.15	880.736	1091.71	1690.03	127.724	110.843	22.0649	40.521
			SD	3.41096	1.31878	0.147057	1495.27	437.976	301.869	436.821	48.9967	28.4536	8.20457	22.4881
			median	53.4236	10.0358	0.698888	7362.59	998.373	1051.21	1660.56	154.602	104.192	20.7705	44.3147
			lower quartile	50.701	8.77654	0.576626	7013.11	520.963	888.854	1413.11	91.9752	91.2525	17.3497	20.8782
			upper quartile	56.0346	10.8049	0.737477	8359.13	1202.04	1254.92	2033.05	162.21	128.816	23.4699	57.9815
			range (min - max)	48.9 - 57.7	7.9 - 11.3	0.412 - 0.862	4355.6 - 8778.4	293.3 - 1427.4	707.7 - 1595.5	1036.3 - 2241.0	56.3 - 174.8	77.7 - 153.9	13.6 - 38.4	12.9 - 68.7
			N	7	7	7	7	7	7	7	7	7	7	7
		pupae	mean	57.9647	8.46909	0.423701	6144.53	727.921	957.839	1601.66	49.1425	111.327	26.6493	17.1793
			SD	0.412816	0.094065	0.0455527	711.462	298.344	219.161	160.244	8.09721	21.9996	6.91544	3.15908
			median	57.9588	8.45787	0.414487	6163.46	763.629	949.912	1643.9	47.9987	110.228	26.7372	17.2551
			lower quartile	57.6992	8.4138	0.398277	5832.73	525.162	832.336	1537.73	42.3243	96.9655	22.2651	14.9737
			upper quartile	58.2139	8.49444	0.43991	6475.26	966.387	1075.42	1707.84	54.8169	124.59	31.1213	19.4607
			range (min - max)	57.4 - 58.6	8.4 - 8.6	0.380 - 0.486	5266.3 - 6984.9	385.4 - 999.1	708.7 - 1222.8	1380.4 - 1738.5	42.3 - 58.3	87.5 - 137.4	18,8 - 34.4	13.7 - 20.5
			N	7	7	4	4	4	4	4	4	4	4	4
	A. rusticus	males	mean	54.1809	10.1326	0.648381	6972.62	756.382	2619.09	1602.82	214.672	225.871	22.4603	41.2741
			SD	0.112526	0.181376	0.148316	1472.25	200.565	1332.36	265.676	15.0797	69.4968	7.87916	12.0917
			median	54.1835	10.0427	0.691394	7525.52	731.115	2190.74	1656.84	207.59	252.676	21.5158	44.9575
			lower quartile	54.1464	10.0411	0.62539	6841.93	599.559	1872.17	1471.55	206.013	217.665	18.976	37.1083
			upper quartile	54.2181	10.1342	0.714384	7656.21	887.938	3151.84	1788.1	219.79	260.882	25.0001	49.1233
			range (min - max)	54.0 - 54.3	10.0 - 10.4	0.434 - 0.777	4794.9 - 8044.5	571.6 - 991.7	1553.6 - 4112.9	1253.2 - 1844.4	204.4 - 232.0	122.9 - 275.2	13.9 - 32.9	24.2 - 51.0
			N	4	4	4	4	4	3	4	3	4	4	4
		females	mean	63.2563	5.97234	0.550261	6736.57	819.313	822.516	1624.56	85.1193	142.612	16.3119	41.7706
			SD	2.42937	0.591398	0.0815804	882.732	227.37	146.399	320.756	29.2002	43.8937	4.41938	11.226
			median	62.5076	5.98057	0.557408	6433.79	868.918	832.274	1622.58	80.634	146.019	15.6925	45.4285
			lower quartile	62.384	5.97315	0.545799	6037.6	624.602	726.313	1420.93	65.8518	109.616	15.0608	36.6226
			upper quartile	62.6199	6.28051	0.595007	7489.34	977.236	947.033	1826.06	91.07	167.583	16.3071	50.6062
			range (min - max)	60.0 - 67.5	4.8 - 6.6	0.400 - 0.637	5923.1 - 7882.0	538.3 - 1083.2	615.3 - 979.0	1206.7 - 2048.0	56.5 - 137.5	87,5 - 203.9	10.8 - 24.3	22.9 - 50.8
			N	5	5	6	6	6	6	6	6	6	6	6
	Ch. mariana	males	mean	53.7111	9.29599	0.622976	7337.68	1170.76	830.887	1968.29	48.094	83.5159	21.0336	7.86997
			SD	0.492845	0.42692	0.121487	926.584	567.278	196.331	598.002	13.7238	16.175	4.32089	4.8536
			median	53.5596	9.25152	0.616574	7277	1149.16	856.73	2019.41	51.1138	83.6116	21.611	6.87205
			lower quartile	53.3638	9.01013	0.551552	6744.29	686.102	685.344	1511.37	35.9594	71.4115	17.7676	5.31994
			upper quartile	53.973	9.4282	0.684409	7753.29	1337.44	946.742	2253.35	57.3046	96.5507	24.2075	7.52198
			range (min - max)	53.2 - 54.4	8.8 - 9.9	0.458 - 0.816	6188.9 - 8902.7	640.5 - 2336.8	521.1 - 1108.2	1133.3 - 2971.8	28.3 - 66.8	59.5 - 104.4	14.8 - 26.3	4.0 - 19.5
			N	5	5	8	7	8	8	8	8	8	8	8
		females	mean	53.8141	7.90762	0.669278	9304.1	567.314	915.051	2733.27	33.3972	77.5416	24.3199	6.34087
			SD	1.01773	0.303726	−	−	−	−	−	−	−	−	−
			median	54.0733	7.90697	−	−	−	−	−	−	−	−	−
			lower quartile	53.4891	7.75701	−	−	−	−	−	−	−	−	−
			upper quartile	54.4164	8.13468	−	−	−	−	−	−	−	−	−
			range (min - max)	52.2 - 54.9	7.5 - 8.3	0.653 - 0.686	8789.5 - 9818.7	388.8 - 745.8	851.1 - 979.0	2697.9 - 2768.6	28.4 - 38.4	74.5 - 80.5	22.3 - 26.3	5.0 - 7.7
			N	5	5	2	2	2	2	2	2	2	2	2
		pupae	mean	55.6647	6.99918	0.563824	7877.23	624.713	779.683	2260.65	39.6783	74.8423	27.8212	6.29276
			SD	2.26189	0.232359	0.104847	660.898	350.449	93.1323	268.384	7.81833	9.40715	6.51138	1.52704
			median	56.218	6.96429	0.57347	7857.9	449.635	772.26	2220.62	38.9353	72.1361	26.1253	5.93651
			lower quartile	55.4195	6.89104	0.522073	7381.64	401.292	727.725	2094.8	34.1409	68.263	24.1643	5.40544
			upper quartile	56.7723	7.09319	0.643274	8375.04	741.358	829.307	2453.64	41.3433	81.6753	30.9249	7.39451
			range (min - max)	50.06 - 58.0	6.7 - 7.4	0.361 - 0.695	6656.3 - 9203.5	338.4 - 1392.4	616.5 - 931.6	1717.5 - 2743.3	29.0 - 58.0	63.6 - 95.1	18.7 - 42.7	3.9 - 9.3
			N	8	8	14	14	12	14	14	14	14	14	14
Wood	Undecayed1		mean	55	0.00847385	0.00100942	147.7	16.4	986.1	116.3	13.9	9.9	57.7	0.4
			SD	2.8	0.00530908	0.000620211	47.5	2.2	230.2	53	1.4	3.5	28.9	0.1
			median	55.5	0.00822548	0.000825958	144.9	17	927.7	99	13.6	10.5	47.6	0.4
			lower quartile	53.6705	0.00439187	0.000648325	104.465	15.7226	797.031	84.903	12.9065	6.53607	38.7589	0.386621
			upper quartile	56.4229	0.0123849	0.00115247	190.548	18.0072	1114.95	160.763	15.1429	12.985	72.6858	0.501417
			range (min - max)	50.8 - 58.7	0.00130 - 0.01637	0.00038 - 0.00226	93.8 - 208.2	12.358 - 18.647	750.4 - 1408.9	39.5 - 192.9	12.1 - 16.0	5.3 - 14.0	28.7 - 111.8	0.26 - 0.62
			N	8	8	8	8	8	8	8	8	8	8	8
	Moderately decayed2		mean	50.8	0.0369992	0.00540321	274.7	15.5	1027.3	122.1	29.2	10.8	48.9	3
			SD	1.6	0.017761	0.00213047	121.4	5.7	314.2	60.2	13.2	4	13.9	2.6
			median	50.1	0.0346376	0.00622873	207.5	14.1	1034.5	89.9	30.4	11.5	50.4	2.8
			lower quartile	49.8926	0.0284024	0.00449517	193.664	12.8569	910.989	79.1196	18.7489	9.39851	42.8598	0.533905
			upper quartile	52.2789	0.04927	0.00667475	349.725	14.2028	1216.8	168.279	37.3345	14.1647	55.8216	4.44471
			range (min - max)	49.1 - 53.5	0.00654 - 0.06234	0.00186 - 0.00847	173.5 - 463.5	11.239 - 26.926	484.1 - 1469.1	70.3 - 219.0	10.2 - 49.8	3.2 - 14.5	23.9 - 71.2	0.4 - 7.8
			N	10	10	10	8	6	8	8	8	8	8	8
	Highly decayed3		mean	48.9	0.216654	0.0149557	735.2	22.3	1301.4	196.3	32.8	11.9	68	2.9
			SD	0.7	0.0863506	0.00746616	371.4	6	323	81.7	18.3	2	22.1	1.8
			median	48.9	0.216864	0.0151089	715.8	20.3	1286	179.3	29	12	67.3	2.4
			lower quartile	48.4741	0.168534	0.00817169	407.209	17.8847	1136.43	136.044	19.0384	10.2163	51.4252	1.54353
			upper quartile	49.2451	0.238909	0.0185155	937.526	28.0465	1425.3	233.622	36.0538	13.2706	83.7945	3.49303
			range (min - max)	47.7 - 50.3	0.09074 - 0.38550	0.00597 - 0.03077	251.3 - 1443.3	13.312 - 32.358	803.6 - 1981.7	86.9 - 345.0	15.7 - 75.6	9.0 - 14.9	34.4 - 105.4	0.8 - 6.3
			N	13	13	13	13	13	13	12	11	11	11	12
	Corridors4		mean	49.6	0.117835	0.0102034	744.8	41.4	1187	296.3	30.1	17.1	62	2.5
			SD	1.2	0.0686965	0.00459871	423.6	17.8	497.6	177.4	15.7	5.2	23.2	1.7
			median	49.3	0.108496	0.00928598	674.6	36.7	1074	205	24.9	15.9	58.2	2.5
			lower quartile	48.739	0.0704705	0.00753692	362.063	31.9209	857.191	157.982	18.2998	13.1419	44.3097	0.919447
			upper quartile	50.155	0.159809	0.0121493	1064.5	53.3289	1364.61	438.048	37.2517	20.8262	78.4404	3.51221
			range (min - max)	47.6 - 52.0	0.01664 - 0.32050	0.00091 - 0.02154	234.3 - 1516.5	9.748 - 76.305	429.5 - 1074.0	93.9 - 683.4	12.8 - 73.2	10.6 - 28.5	22.7 - 112.2	0.51 - 5.36
			N	20	21	24	26	25	26	23	24	24	23	11
