# Supplementary material for: How to Make a Beetle Out of Wood: Multi-Elemental Stoichiometry of Wood Decay, Xylophagy and Fungivory
Source: PLoS One. 2014 Dec 23;9(12):e115104. doi: 10.1371/journal.pone.0115104 (PMC4275229; doi:10.1371/journal.pone.0115104)
Supplement: S2 Table — Dry body mass of the studied beetle species. (XLSX) [file pone.0115104.s002.xlsx]

## Sheet: Tab. S2
			body mass [g]
S. rubra	males	mean	0.0317956
		SD	0.0114014
		median	0.03004
		lower quartile	0.024
		upper quartile	0.0381608
		range (min - max)	0.01 - 0.06
		N	57
	females	mean	0.0741357
		SD	0.0437238
		median	0.0714
		lower quartile	0.039925
		upper quartile	0.09485
		range (min - max)	0.03 - 0.15
		N	7
	pupae	mean	0.0797375
		SD	0.035058
		median	0.0758425
		lower quartile	0.057165
		upper quartile	0.098415
		range (min - max)	0.04 - 0.12
		N	4
A. rusticus	males	mean	0.0789
		SD	0.032859
		median	0.0653
		lower quartile	0.060175
		upper quartile	0.084025
		range (min - max)	0.06 - 0.13
		N	4
	females	mean	0.134382
		SD	0.0311903
		median	0.13595
		lower quartile	0.1232
		upper quartile	0.15365
		range (min - max)	0.08 - 0.17
		N	6
Ch. mariana	males	mean	0.184025
		SD	0.047491
		median	0.1708
		lower quartile	0.153125
		upper quartile	0.211375
		range (min - max)	0.12 - 0.26
		N	8
	females	mean	0.22045
		SD	−
		median	−
		lower quartile	−
		upper quartile	−
		range (min - max)	−
		N	2
	pupae	mean	0.297564
		SD	0.0913443
		median	0.27625
		lower quartile	0.22744
		upper quartile	0.34728
		range (min - max)	0.17 - 0.56
		N	17
