# Supplementary material for: How to Make a Beetle Out of Wood: Multi-Elemental Stoichiometry of Wood Decay, Xylophagy and Fungivory
Source: PLoS One. 2014 Dec 23;9(12):e115104. doi: 10.1371/journal.pone.0115104 (PMC4275229; doi:10.1371/journal.pone.0115104)
Supplement: S3 Table — Trophic stoichiometric ratios (TSRX = (C:X)wood/(C:X)beetle, where C – content of carbon, X – content of element x for beetles and the potential food of their larvae. Bolded numbers indicate the most limiting nutrients; italics – nutrients in excess. Means (white background) and confidence limits (grey background) estimated using bootstrap resampling. Wood decay categories as in Table S1. (XLSX) [file pone.0115104.s003.xlsx]

## Sheet: Tab. S3
	TSR
Wood decay categories	N		P		K		Na		Ca		Mg		Fe		Zn		Mn		Cu
S. rubra males
Undecayed	2515.3	1475.5	898.5	705.6	54.3	47	44.9	38.4	0.7	0.5	15.8	12.1	8.2	7.5	14	11.6	0.5	0.4	98.8	77
		3675.9		1093.6		62.7		51.7		0.9		19.7		9.1		16.4		0.6		124.3
Moderately decayed	408.5	235.6	144.4	94.9	27.9	21.5	45.6	34.8	0.6	0.3	13	9.9	4.6	3	12.7	8.6	0.5	0.4	36.7	12.1
		687.2		204.7		34.2		58		1		16.1		6.5		18.4		0.7		66.4
Highly decayed	56.5	46.9	51.9	42.7	11.6	9.3	30.6	26.3	0.5	0.3	7.6	6.5	3.9	3.2	9.3	8.6	0.4	0.3	18	13.1
		67.1		61.9		13.8		35		0.6		8.8		4.5		10.1		0.4		24.2
Corridors	147,7	97.5	91,4	60.2	12.8	10.1	20,3	15.3	0,6	0.4	6,1	4.9	4.2	3.5	7	6,2	0.4	0.4	28,8	18
		206.8		143		15.6		26.3		0.8		7.4		4.9		7.8		0.5		39.6
S. rubra females
Undecayed	2208.9	1285.3	891.8	686.9	56.3	48.2	55.8	44	1.2	1	18.9	13.9	9.5	7.9	13.2	10.8	0.5	0.4	101.9	76.7
		3243.9		1112.9		65.1		67.2		1.4		24.4		11		15.7		0.6		127.6
Moderately decayed	350.6	204	142.8	92.6	28.9	21.6	58.9	39.4	1.1	0.8	15.7	11.1	5.4	3.3	12.6	8.1	0.5	0.3	38.4	11.3
		610.8		204.6		36.1		79.1		1.5		20.7		7.9		18.3		0.6		69.8
Highly decayed	49.6	41.1	51.4	41.5	11.9	9.6	38.6	31.3	0.8	0.7	9.2	7.7	4.5	3.6	8.8	7.9	0.3	0.3	18.8	13.1
		59.2		61.3		14.3		46.5		0.9		10.8		5.5		9.8		0.4		24.8
Corridors	126.1	83.6	91,8	57.6	13,0	10.1	25,9	18.1	1	0.8	7,4	5.9	4.9	3,9	6.6	5.6	0.4	0.3	29	17,5
		177,6		139.4		16.1		35		1,2		8.9		5.9		7.5		0.5		41.4
S. rubra pupae
Undecayed	1750.6	891.9	531.2	400.7	43.7	36.3	42.7	34	1	0.8	16.1	12	3.4	3	12.1	9.5	0.5	0.4	39	32.7
		2733.3		670.7		52.3		52.1		1.1		21.2		3.7		14.9		0.7		46.5
Moderately decayed	281.4	164.2	83.9	56.6	22.4	17.3	43.5	32.2	0.9	0.7	13.6	10.2	1.8	1.2	11.5	7.3	0.5	0.4	14.9	6
		465.7		118.7		27		56.5		1.2		16.9		2.6		17.1		0.7		24.9
Highly decayed	39.1	31	30.2	22.7	9.3	6.6	29.6	23.2	0.7	0.6	8	6.5	1.6	1.3	8.1	7.3	0.4	0.3	7.2	5.2
		49		38.4		11.9		36.2		0.8		9.8		1.9		9		0.4		9.6
Corridors	103,4	58.2	53,6	32.3	10,2	7.1	19,9	13	0.8	0,6	6,3	4.7	1,7	1.4	6,0	5	0.4	0.3	11,3	6.5
		160.4		100.5		13.3		28.2		1		8.2		2.1		7		0.6		16.5
A. rusticus males
Undecayed	2280.7	1387.6	877.2	684.3	52.9	44.6	47.4	42.4	2.8	2.3	17.6	13.9	15.8	15	26.3	21.2	0.5	0.4	101.1	85.8
		3286.8		1082.1		61.4		52.9		3.4		21.9		16.6		32		0.6		117.5
Moderately decayed	359	209.1	135.2	88	27.3	20.7	49.3	39.7	2.6	1.8	14.7	11.2	8.7	5.8	24.4	15.7	0.5	0.3	37.6	15.6
		606.7		190.1		33.3		58.5		3.5		18.2		11.7		37.3		0.6		65.3
Highly decayed	50.5	40.4	49.8	61.7	11.3	8.8	32.7	28.4	1.9	1.5	8.6	7.1	7.4	6.1	17.6	15.4	0.3	0.3	18.5	13.1
		60.4		49.8		14.3		37.6		2.3		10.4		8.7		19.7		0.4		24.4
Corridors	132.3	80.6	89.7	54.9	12.4	9.2	21.7	16	2.4	1.8	6.8	5.3	8.2	6.8	13.1	10.8	0.4	0.3	29.6	18.6
		193.5		151.5		16		28.7		3.1		8.3		9.6		15.3		0.5		41.2
A. rusticus females
Undecayed	1158.9	694.4	632.6	496.5	43.5	37.3	44.1	38.4	0.8	0.7	15.5	12	5.4	4.7	14.3	11.7	0.3	0.2	87.5	72.6
		1703.3		783.6		49.9		50.1		0.8		19.4		6.1		17		0.4		104.4
Moderately decayed	181.4	106.1	100.9	66.3	22.3	17.3	45.5	35.6	0.7	0.5	12.6	9.2	2.9	1.8	13.3	8.3	0.3	0.2	33.7	14
		303.6		142		27.1		55.2		0.9		16		4.2		19.9		0.4		54.7
Highly decayed	25.4	20.3	36.3	28.9	9.3	7.2	30.4	26.2	0.5	0.5	7.5	6.1	2.5	1.9	9.5	8.2	0.2	0.2	16	11.6
		31		44.4		11.9		35.5		0.6		8.9		3.1		10.9		0.2		20.7
Corridors	66.5	40	63.4	40	10.2	7.7	19.7	14.3	0.6	0.5	5.9	4.6	2.8	2.2	7.1	5.9	0.2	0.2	25.2	15.9
		96.7		108.6		13		26.6		0.8		7.4		3.4		8.6		0.3		36
Ch. mariana males
Undecayed	2073.6	1168.8	835.7	642.7	56.1	47.7	74.4	59.6	0.9	0.8	21.9	16.3	3.6	3.2	9.8	8	0.5	0.4	19.4	14.4
		3045.9		1052		64.2		89.9		1		29.1		4		11.6		0.5		25.5
Moderately decayed	338	192.9	134.6	87.3	28.8	22.3	76	54.1	0.8	0.6	17.9	12.8	1.9	1.3	9.2	5.9	0.4	0.3	7.2	2.6
		563.1		196.1		34.2		102.2		1.1		23.5		2.9		13.4		0.6		13.2
Highly decayed	46	36.4	48.5	37.8	12.1	9.5	50.9	40.6	0.6	0.5	10.8	8.6	1.7	1.3	6.6	5.9	0.3	0.3	3.6	2.3
		56.2		58.8		14.9		62.5		0.7		13.1		2.1		7.3		0.4		5.3
Corridors	121.8	75.8	86.4	53.4	13	9.5	34.6	24.2	0.8	0.6	8.5	6.5	1.8	1.4	4.9	4.2	0.4	0.3	5.6	3.3
		174		145.4		16.7		47.3		1		10.8		2.3		5.7		0.4		8.3
Ch. mariana females
Undecayed	1762.5	1020.5
		2558.6
Moderately decayed	282.2	165.1
		476.3
Highly decayed	39.3	32
		48.4
Corridors	102	62.8
		147.4
Ch. mariana pupae
Undecayed	1531.6	934.3	739.7	587.1	58.2	50.1	38.7	30.3	0.8	0.7	24.3	18.8	2.9	2.6	8.5	7.1	0.6	0.5	14.9	12.7
		2215.8		916.5		66.6		48		0.9		30.3		3.1		10		0.7		17.5
Moderately decayed	241.3	140.2	118.7	77.1	29.8	22.7	39.5	26.9	0.8	0.6	20.3	15	1.6	1	8	5.2	0.6	0.4	5.5	2.3
		408.1		171.8		35.7		55.8		1		25.3		2.3		11.8		0.7		9.4
Highly decayed	33.8	27.3	42.2	32.5	12.3	9.5	26.3	19.6	0.6	0.5	12	9.9	1.3	1.1	5.7	5.2	0.4	0.3	2.7	2
		40.8		51.4		15.5		33.6		0.6		14.1		1.6		6.2		0.5		3.6
Corridors	88.1	52.4	78	47.5	13.6	10	17.1	11.7	0.7	0.6	9.4	7.3	1.5	1.2	4.2	3.7	0.5	0.4	4.3	2.7
		128.4		133.1		17.5		25.7		0.9		11.6		1.7		4.8		0.6		5.9
