# Supplementary material for: How to Make a Beetle Out of Wood: Multi-Elemental Stoichiometry of Wood Decay, Xylophagy and Fungivory
Source: PLoS One. 2014 Dec 23;9(12):e115104. doi: 10.1371/journal.pone.0115104 (PMC4275229; doi:10.1371/journal.pone.0115104)
Supplement: S4 Table — Ergosterol content in wood. Wood decay categories: 1 undecayed - hard and healthy; 2 moderately decayed – colored, moist and softer than (1) but too hard for knife; 3 highly decayed – visible changes, layers of white or brown rotting fungi, wet and soft, easily torn apart by knife or even by hand. (XLSX) [file pone.0115104.s004.xlsx]

## Sheet: Tab. S4
Undecayed1	mean [µg/g d.m.]	73.079
	SD	72.3069
	median [µg/g d.m.]	39.6396
	lower quartile	18.4702
	upper quartile	108.437
	range (min - max)	1.8 - 221.6
	N	16
Moderately decayed2	mean [µg/g d.m.]	192.327
	SD	120.876
	median [µg/g d.m.]	169.016
	lower quartile	113.209
	upper quartile	256.086
	range (min - max)	7.2 - 446.8
	N	32
Highlydecayed3	mean [µg/g d.m.]	378.919
	SD	97.7357
	median [µg/g d.m.]	385.711
	lower quartile	296.898
	upper quartile	429.906
	range (min - max)	186.4 - 615.8
	N	24
